# Supplementary material for: Whole-cycle management of women with epilepsy of child-bearing age: ontology construction and application
Source: BMC Med Inform Decis Mak. 2024 Apr 18;24:101. doi: 10.1186/s12911-024-02509-z (PMC11027401; doi:10.1186/s12911-024-02509-z)
Supplement: Supplementary file 1 — Supplementary Material 1 [file 12911_2024_2509_MOESM1_ESM.xlsx]

## Sheet: sTable1
Supplymentary Table 1. Purpose,scope,language and users of WWECA
Purpose	The purpose of the ontology is to formally express relevant concepts related to the diagnosis and treatment of women with epilepsy, in order to facilitate the interaction of multidisciplinary management and the construction of clinical decision support tools.
Scope	The ontology should focus on diagnosis and treatment of women with epilepsy
Implementation language	Web Ontology Language (OWL)
Target users	The primary target users are healthcare professionals working with women with epilepsy, aiming to recommend them on the management of woman with epilepsy in different phase of child-bearing age. Another group of target users is researchers involved in the WWE of child-bearing age.
	User 1 – Neurologists
	User 2 – Obstetricians
	User 3 – Gynecologists
	User 4 – Reproductive physician
	User 5 – Electreoencephalographic techinician
Intended uses	User 6 – Sonographer
	User7 – Anesthesiologists
	User8 – Pharmacist
	User9 – Researchers

## Sheet: sTable2
Supplymentary Table 2. Assessment of WWECA according to Brank's researcher
Level	Approach to evaluation	Example
Lexical, vocabulary, or data layer	All of WWECA's entity vocabularies are extracted from guidelines, expert consensus, other ontologies, and domain authority resources, and are then retrieved and validated in SNOMED CT with guaranteed consistency with existing knowledge.	For example, 'Teratogenicity' comes from the article of , and it is searched and verified in the SNOMED CT. The overall consistency of the vocabulary comparison was satisfied(n=505)
Hierarchy or taxonomy	WWECA refers to classifications such as BFO, NCI,SNOMED CT, EPSO and other ontologies for classification. For terms that could not be found in this existing resource at the moment, the classification was determined by combining consensus, guidelines and expert recommendations.	Total concentration is-a ‘Therapeutic drug monitoring’ in WWECA, and is-a 'Cmax' in NCI thesaurus; 'Hague seizure severity scale‘ has no related concepts in the existing resources, and is classified as a ’Severity diagnosis‘ from the combination literature and expert advice.
Other semantic relations	The entities are arranged in the "is_a" relation down the hierarchy, resulting in a directed acyclic graph with a single root node.	Fish oil', 'Ketogenic diet','Prebiotics', etc 'is-a' ' Diea therapy'.
Context or application level	The concept and classification of WWECA refer to the ontologies such as EPSO and ESSO The application of WWECA focuses on evidence-based diagnosis and management of woman with epilepsy and clinical decision support.	The WWECA-based online Q&A system can answer women's medication questions at different times, such as the question 'Is it possible to take levetiracetam while breastfeeding?' can be answered with relevant guidelines
Syntactic level	WWECA uses the OWL format to construct ontologies and organise content. WWECA's logic was verified using the Hermit plugin in Protege (0.145 seconds).	For example, the class for Vitamin K is Vitamin K. Definitions, reference guides, and synonyms are annotated by 'definition', 'guidance', and 'synonyms'. An online question and answer system search for Vitamin K yields indications regarding prophylactic intramuscular vitamin K administration related to post-delivery prophylaxis in female patients with epilepsy, among others.
Structure, architecture, design	WWECA is constructed by collecting information manually combined with semi-automated methods.To ensure the interoperability of different domain knowledge, we chose the BFO as the top-level ontology	WWECA collected a total of 669 concepts, divided into 10 higher classes including adjustment of treatment plan and patient health management, etc. Adjustment of treatment plant are divided into adjustment of antiseizure medications, daily dose of antiseizure medications, etc. Patient health management is divided into clinical evaluation, dianosis and medical history, etc.

## Sheet: sTable3
Supplymentary Table 3. Algorithms selection
Algorithms	Function	Advantages	Application in online system
Right Most Matching	a Chinese word-splitting algorithm that captures key terms in the domain more easily and does not require a large-scale corpus for training	provide accurate and interpretable results.For example, in drug interaction detection, dosage recommendation scenarios	epilepsy expertise and domain requirements can be incorporated into the model
Boyer-Moore	a string search algorithm	significantly improve the search efficiency in certain situations especially for large text searches, and extended relatively easily to support multi-pattern matching. For example,drug side effect prediction, drug effect evaluation	maintain a high level of efficiency when dealing with situations where multiple patterns need to be searched for at the same time, be effective in finding specific female epilepsy problem
N-gram language model	a language model-based approach	capturing local language patterns and contextual information in text. For example, automatic error correction of drug names and natural language processing	dict the next possible item to understand and process the text
Hidden Markov Model	scenarios where modelling and analysis of sequential data is required	model sequential data with latent states. For example,modelling of epilepsy drug treatment process, prediction of epilepsy progression	by associating observed data with unseen states, the model can be used to predict future states and generate sequence data with similar
